# Supplementary material for: Topological rules and anomalies in intramolecular G-quadruplex folding: a comprehensive study
Source: Nucleic Acids Res. 2026 May 19;54(9):gkag435. doi: 10.1093/nar/gkag435 (PMC13183678; doi:10.1093/nar/gkag435)
Supplement: gkag435_Supplemental_Files [file gkag435_supplemental_files.zip]

Archive with 2 entries (2 files):
- Sequences_and_characteristics.xlsx
- Supplementary_Data.pdf
