# Supplementary material for: Topological rules and anomalies in intramolecular G-quadruplex folding: a comprehensive study
Source: Nucleic Acids Res. 2026 May 19;54(9):gkag435. doi: 10.1093/nar/gkag435 (PMC13183678; doi:10.1093/nar/gkag435)
Supplement: gkag435_Supplemental_Files [file gkag435_supplemental_files.zip › Sequences_and_characteristics.xlsx]

## Sheet: SEQUENCES
Name	G4	#Nts	Colonne1	Ssequence	Topology	Small-molecule-Ligand	Protein-Peptide	Expdta	#Tetrads	Dimerization	#Blocks	Handedness	Loops-combination	Modifications	Remarks
143D	DNA	22	AGGGTTAGGGTTAGGGTTAGGG	AGGGTTAGGGTTAGGGTTAGGG	Antiparallel-basket	0	0	NMR	3	mono	1	RH	-ld+l
148D	DNA	15	GGTTGGTGTGGTTGG	GGTTGGTGTGGTTGG	Antiparallel-chair	0	0	NMR	2	mono	1	RH	+l+l+l
186D	DNA	24	TTGGGGTTGGGGTTGGGGTTGGGG	TTGGGGTTGGGGTTGGGGTTGGGG	Hybrid3	0	0	NMR	3	mono	1	RH	-l-l-p
1BUB	DNA	15	GGTTGGTGTGGTTGG	GGTTGGTGTGGTTGG	Antiparallel-chair	0	0	NMR	2	mono	1	RH	+l+l+l
1C32	DNA	15	GGTTGGTGTGGTTGG	GGTTGGTGTGGTTGG	Antiparallel-chair	0	0	NMR	2	mono	1	RH	+l+l+l
1C34	DNA	15	GGTTGGTGTGGTTGG	GGTTGGTGTGGTTGG	Antiparallel-chair	0	0	NMR	2	mono	1	RH	+l+l+l
1C35	DNA	15	GGTTGGTGTGGTTGG	GGTTGGTGTGGTTGG	Antiparallel-chair	0	0	NMR	2	mono	1	RH	+l+l+l
1C38	DNA	15	GGTTGGTGTGGTTGG	GGTTGGTGTGGTTGG	Antiparallel-chair	0	0	NMR	2	mono	1	RH	+l+l+l
1HAO	DNA	15	GGTTGGTGTGGTTGG	GGTTGGTGTGGTTGG	Antiparallel-chair	0	2	X-RAY	2	mono	1	RH	+l+l+l
1HAP	DNA	15	GGTTGGTGTGGTTGG	GGTTGGTGTGGTTGG	Antiparallel-chair	0	2	X-RAY	2	mono	1	RH	-l-l-l
1HUT	DNA	15	GGTTGGTGTGGTTGG	GGTTGGTGTGGTTGG	Antiparallel-chair	0	2	X-RAY	2	mono	1	RH	-l-l-l
1I34	DNA	20	GGTTTTGGCAGGGTTTTGGT	GGTTTTGGCAGGGTTTTGGT	Antiparallel-basket	0	0	NMR	2	mono	1	RH	d+pd
1JJP	DNA	14	GGGAGGTTTGGGAT	GGGAGGTTTGGGAT	Hybrid1	0	0	NMR	2	dimer	0	RH	-p-l-p
1KF1	DNA	22	AGGGTTAGGGTTAGGGTTAGGG	AGGGTTAGGGTTAGGGTTAGGG	Parallel	0	0	X-RAY	3	mono	1	RH	-p-p-p
1MY9	RNA	14	GGAGGUUUUGGAGG	GGAGGUUUUGGAGG	Parallel	0	0	NMR	2	dimer	1	RH	-p-p-p
1MYQ	DNA	12	GGAGGAGGAGGA	GGAGGAGGAGGA	Parallel	0	0	NMR	2	dimer	1	RH	-p-p-p
1OZ8	DNA	24	GGAGGAGGAGGAGGAGGAGGAGGA	GGAGGAGGAGGAGGAGGAGGAGGA	Parallel/Parallel	0	0	NMR	4	mono	2	RH/LH/RH	-p-p-pi+p+p+p
1QDF	DNA	15	GGTTGGTGTGGTTGG	GGTTGGTGTGGTTGG	Antiparallel-chair	0	0	NMR	2	mono	1	RH	+l+l+l
1QDH	DNA	15	GGTTGGTGTGGTTGG	GGTTGGTGTGGTTGG	Antiparallel-chair	0	0	NMR	2	mono	1	RH	+l+l+l
1RDE	DNA	15	GGTTGGTGTGGTTGG	GGTTGGTGTGGTTGG	Antiparallel-chair	0	0	NMR	2	mono	1	RH	+l+l+l
1XAV	DNA	22	TGAGGGTGGGTAGGGTGGGTAA	TGAGGGTGGGTAGGGTGGGTAA	Parallel	0	0	NMR	3	mono	1	RH	-p-p-p
1Y8D	DNA	16	GGGGTGGGAGGAGGGT	GGGGTGGGAGGAGGGT	Parallel	0	0	NMR	3	dimer	0	RH	-p-p-p
201D	DNA	28	GGGGTTTTGGGGTTTTGGGGTTTTGGGG	GGGGTTTTGGGGTTTTGGGGTTTTGGGG	Antiparallel-basket	0	0	NMR	4	mono	1	RH	-ld+l
230D	DNA	28	GGGGTUTUGGGGTTTTGGGGUUTTGGGI	GGGGTUTUGGGGTTTTGGGGUUTTGGGI	Antiparallel-basket	0	0	NMR	4	mono	1	RH	-ld+l
2A5P	DNA	24	TGAGGGTGGIGAGGGTGGGGAAGG	TGAGGGTGGIGAGGGTGGGGAAGG	Parallel	0	0	NMR	3	mono	1	RH	-p-p-pd
2A5R	DNA	24	TGAGGGTGGIGAGGGTGGGGAAGG	TGAGGGTGGIGAGGGTGGGGAAGG	Parallel	1	0	NMR	3	mono	1	RH	-p-p-pd
2E4I	DNA	22	AGGGTTAGGGTTAGGGTTAGGG	AMGGTTAMGGTTAMMGTTAMGG	Hybrid1	0	0	NMR	3	mono	1	RH	-p-l-l	BGM
2F8U	DNA	23	GGGCGCGGGAGGAATTGGGCGGG	GGGCGCGGGAGGAATTGGGCGGG	Hybrid3	0	0	NMR	3	mono	1	RH	-l-l-p
2GKU	DNA	24	TTGGGTTAGGGTTAGGGTTAGGGA	TTGGGTTAGGGTTAGGGTTAGGGA	Hybrid1	0	0	NMR	3	mono	1	RH	-p-l-l
2HY9	DNA	26	AAAGGGTTAGGGTTAGGGTTAGGGAA	AAAGGGTTAGGGTTAGGGTTAGGGAA	Hybrid1	0	0	NMR	3	mono	1	RH	-p-l-l
2IDN	DNA	15	GGTTGGTGTGGTTGG	GGTTGGTGTGGTTGG	Antiparallel-chair	0	0	NMR	2	mono	1	RH	-l-l-l
2JPZ	DNA	26	TTAGGGTTAGGGTTAGGGTTAGGGTT	TTAGGGTTAGGGTTAGGGTTAGGGTT	Hybrid3	0	0	NMR	3	mono	1	RH	-l-l-p
2JSK	DNA	23	TAGGGTTAGGGTTAGGGTTAGGG	TAGGGTTAGGGTTAGMGTTAGGG	Hybrid1	0	0	NMR	3	mono	1	RH	-p-l-l	BGM
2JSL	DNA	25	TAGGGTTAGGGTTAGGGTTAGGGTT	TAGGGTTAGGGTTAGGGTTAGGGTT	Hybrid3	0	0	NMR	3	mono	1	RH	-l-l-p
2JSM	DNA	23	TAGGGTTAGGGTTAGGGTTAGGG	TAGGGTTAGGGTTAGGGTTAGGG	Hybrid1	0	0	NMR	3	mono	1	RH	-p-l-l
2JSQ	DNA	25	TAGGGTTAGGGTTAGGGTTAGGGTT	TAGGGTTAGGGTTAMGGTTAGGGTT	Hybrid3	0	0	NMR	3	mono	1	RH	-l-l-p	BGM
2KF7	DNA	22	GGGTTAGGGTTAGGGTTAGGGT	GGGTTAMGGTTAGGGTTAGGGT	Antiparallel-basket	0	0	NMR	2	mono	1	RH	-ld+l	BGM
2KF8	DNA	22	GGGTTAGGGTTAGGGTTAGGGT	GGGTTAGGGTTAGGGTTAGGGT	Antiparallel-basket	0	0	NMR	2	mono	1	RH	-ld+l
2KKA	DNA	23	AGGGTTAGGGTTAIGGTTAGGGT	AGGGTTAGGGTTAIGGTTAGGGT	Antiparallel-basket	0	0	NMR	2	mono	1	RH	-ld+l
2KM3	DNA	22	AGGGCTAGGGCTAGGGCTAGGG	AGGGCTAGGGCTAGGGCTAGGG	Antiparallel-chair	0	0	NMR	2	mono	1	RH	+l+l+l
2KOW	DNA	20	TAGGGTAGGGTAGGGTAIGG	TAGGGTAGGGTAGGGTAIGG	Antiparallel-basket2	0	0	NMR	2	mono	1	RH	+ld-l
2KPR	DNA	19	GGGTGGGGAAGGGGTGGGT	GGGTGGGGAAGGGGTGGGT	Hybrid4	0	0	NMR	3	mono	1	RH	-l+l+p+p
2KQG	DNA	21	CGGGCGGGCACGAGGGAGGGT	CGGGCGGGCACGAGGGAGGGT	Parallel	0	0	NMR	3	mono	1	RH	-p-p-p
2KQH	DNA	21	CGGGCGGGCGCGAGGGAGGGT	CGGGCGGGCGCGAGGGAGGGT	Parallel	0	0	NMR	3	mono	1	RH	-p-p-p
2KYP	DNA	21	CGGGCGGGCGCTAGGGAGGGT	CGGGCGGGCGCTAGGGAGGGT	Parallel	0	0	NMR	3	mono	1	RH	-p-p-p
2KZD	DNA	20	AGGGIAGGGGCTGGGAGGGC	AGGGIAGGGGCTGGGAGGGC	Hybrid3	0	0	NMR	3	mono	1	RH	-l-l-p
2KZE	DNA	20	AIGGGAGGGICTGGGAGGGC	AIGGGAGGGICTGGGAGGGC	Parallel	0	0	NMR	3	mono	1	RH	-p-p-p
2L7V	DNA	22	TGAGGGTGGGTAGGGTGGGTAA	TGAGGGTGGGTAGGGTGGGTAA	Parallel	0	0	NMR	3	mono	1	RH	-p-p-p
2L88	DNA	20	GGGGCGGGGCGGGGCGGGGT	GGGGCGGGGCGGGGCGGGGT	Parallel	0	0	NMR	3	mono	1	RH	-p-p-p
2LA5	RNA	36	GCUGCGGUGUGGAAGGAGUGGCUGGGUUGCGCAGCG	GCUGCGGUGUGGAAGGAGUGGCUGGGUUGCGCAGCG	-/Parallel	0	1	NMR	3	mono	2	LH/RH	-li+p+pi+p
2LBY	DNA	19	TAGGGAGGGTAGGGAGGGT	TAGGGAGGGTAGGGAGGGT	Parallel	0	0	NMR	3	mono	1	RH	-p-p-p
2LD8	DNA	23	TAGGGTTAGGGTTAGGGTTAGGG	TAGGGTTAGGGTTAGGGTTAGGG	Parallel	0	0	NMR	3	mono	1	RH	-p-p-p
2LE6	DNA	16	GIGTGGGTGGGTGGGT	GIGTGGGTGGGTGGGT	Parallel	0	0	NMR	3	dimer	1	RH	-p-p-p
2LEE	DNA	19	TAGGGCGGGAGGGAGGGAA	TAGGGCGGGAGGGAGGGAA	Parallel	0	0	NMR	3	mono	1	RH	-p-p-p
2LK7	DNA	18	TTGGGTGGGTGGGTGGGT	TTGGGTGGGTGGGTGGGT	Parallel	0	0	NMR	3	mono	1	RH	-p-p-p
2LOD	DNA	22	GGGATGGGACACAGGGGACGGG	GGGATGGGACACAGGGGACGGG	Hybrid2	0	0	NMR	3	mono	1	RH	-pd+l
2LPW	DNA	26	AAGGGTGGGTGTAAGTGTGGGTGGGT	AAGGGTGGGTGTAAGTGTGGGTGGGT	Parallel	0	0	NMR	3	mono	1	RH	-p-p-p
2LXQ	DNA	22	TAGGGTGGGTTGGGTGGGGAAT	TAGGGTGGGTTGGGTGGGGAAT	Parallel	0	0	NMR	3	mono	1	RH	-p-p-p
2LXV	DNA	16	GGGTGGGTTGGGTGGG	GGGTGGGTTGGGTGGG	Parallel	0	0	NMR	3	dimer	1	RH	-p-p-p
2LYG	DNA	15	GGTTGGTGTGGTTGG	GGTTGGTGTGGTTGG	Antiparallel-chair	1	0	NMR	2	mono	1	RH	+l+l+l
2M27	DNA	22	CGGGGCGGGCCTTGGGCGGGGT	CGGGGCGGGCCTTGGGCGGGGT	Parallel	0	0	NMR	3	mono	1	RH	-p-p-p
2M4P	DNA	19	TTGTGGTGGGTGGGTGGGT	TTGTGGTGGGTGGGTGGGT	Parallel	0	0	NMR	3	mono	1	RH	-p-p-p
2M53	DNA	25	TGTGGGGGTGGACGGGCCGGGTAGA	TGTGMGGGTGGACGGGCCGGMTAMA	Parallel	0	0	NMR	3	mono	1	RH	-p-l-p	LCG
2M6V	DNA	19	GGGTTGGGTTTTGGGTGGG	GGGTTGGGTTTTGGGTGGG	Antiparallel-basket	0	0	NMR	2	mono	1	RH	-ld+l
2M6W	DNA	24	GGGGTTGGGGTTTTGGGGAAGGGG	GGGGTTGGGGTTTTGGGGAAGGGG	Antiparallel-basket	0	0	NMR	4	mono	1	RH	-ld+l
2M8Z	DNA	27	GGTTGGCGCGAAGCATTCGCGGGTTGG	GGTTGGCGCGAAGCATTCGCGGGTTGG	Antiparallel-chair	0	0	NMR	2	mono	1	RH	+l+l+l
2M90	DNA	32	GCGCGAAGCATTCGCGGGGAGGTGGGGAAGGG	GCGCGAAGCATTCGCGGGGAGGTGGGGAAGGG	Parallel	0	0	NMR	3	mono	1	RH	+l-p-p-p
2M91	DNA	30	GGGAAGGGCGCGAAGCATTCGCGAGGTAGG	GGGAAGGGCGCGAAGCATTCGCGAGGTAGG	Antiparallel-basket	0	0	NMR	2	mono	1	RH	-ld+l
2M92	DNA	34	AGGGTGGGTGCTGGGGCGCGAAGCATTCGCGAGG	AGGGTGGGTGCTGGGGCGCGAAGCATTCGCGAGG	Parallel	0	0	NMR	3	mono	1	RH	-p-p-l+p
2M93	DNA	32	TTGGGTGGGCGCGAAGCATTCGCGGGGTGGGT	TTGGGTGGGCGCGAAGCATTCGCGGGGTGGGT	Parallel	0	0	NMR	3	mono	1	RH	-p-p-p
2MAY	DNA	24	TTGGGTTAGGGTTAGGGTTAGGGA	TTGMGTTAGGGTTAGGGTTAGGGA	Hybrid1	0	0	NMR	3	mono	1	RH	-p-l-l	LCG
2MB2	DNA	18	TTGGGGGGGGGGGGGGGT	TTGGGGGGGGGGGGGGGT	Parallel	0	0	NMR	3	mono	1	RH	-p-p-p
2MB3	DNA	24	TTGGGTTAGGGTTAGGGTTAGGGA	TTGGGTTAGGGTTAGGGTTAGGGA	Hybrid1	1	0	NMR	3	mono	1	RH	-p-l-l
2MB4	DNA	18	AGGGGGGAGGGAGGGTGG	AGGGGGGAGGGAGGGTGG	Parallel	0	0	NMR	3	dimer	1	RH	-p-p-p-p
2MBJ	DNA	27	TTAGGGTTAGGGTTAGGGTTAGGGTTA	TTAGGGTTAGGGTTAGGGTTAMGGTTA	Antiparallel-basket2	0	0	NMR	3	mono	1	RH	+l+p+l	BGM
2MCC	DNA	22	AGGGTTAGGGTTAGGGTTAGGG	AGGGTTAGGGTTAGGGTTAGGG	Antiparallel-basket	1	0	NMR	3	mono	1	RH/LH	-ld+l		Wrong
2MCO	DNA	22	AGGGTTAGGGTTAGGGTTAGGG	AGGGTTAGGGTTAGGGTTAGGG	Antiparallel-basket	1	0	NMR	3	mono	1	RH	-ld+l
2MFT	DNA	21	GGGTTTTGGGTGGGTTTTGGG	GGGTTTTGGGTGGGTTTTGGG	Antiparallel-basket	0	0	NMR	3	mono	1	RH	d+pd
2MFU	DNA	21	TGGGTTTGGGTTGGGTTTGGG	TGGGTTTGGGTTGGGTTTGGG	Hybrid3	0	0	NMR	2	mono	1	RH	-l-l-p
2MGN	DNA	24	TGAGGGTGGTGAGGGTGGGGAAGG	TGAGGGTGGTGAGGGTGGGGAAGG	Parallel	1	0	NMR	3	mono	1	RH	-p-p-pd
2MS9	DNA	28	TGGTGGTGGTGGTTGTGGTGGTGGTGTT	TGGTGGTGGTGGTTGTGGTGGTGGTGTT	Parallel/Parallel	0	0	NMR	4	mono	2	LH/LH	+p+p+pi-p-p-p-p
2MWZ	DNA	24	TTGGGTTAGGGTTAGGITTAGGGA	TTGGGTTAMGGTTAGGMTTAGGGA	Hybrid1	0	0	NMR	3	mono	1	RH	-p-l-l	8OG;3ZO
2N21	DNA	18	TTGGGTGGGTGGGTGGGT	TTGGGTGGGTGGGTGGGT	Parallel	0	1	NMR	3	mono	1	RH	-p-p-p
2N2D	DNA	22	GGGGCCGGGGCCGGGGCCGGGG	GGGGCCGGGGCCGGGGCCGGMG	Antiparallel-chair	0	0	NMR	4	mono	1	RH	+l+l+l	BGM
2N3M	DNA	28	TGGTGGTGGTTGTTGTGGTGGTGGTGGT	TGGTGGTGGTTGTTGTGGTGGTGGTGGT	Parallel/Parallel	0	0	NMR	4	mono	2	RH/RH/RH	-p-p-p-p-p-p
2N4Y	DNA	22	CTGGGCGGGACTGGGGAGTGGT	CTGGGCGGGACTGGGGAGTGGT	Parallel	0	0	NMR	3	mono	1	RH	-p-p-p
2N60	DNA	18	TTGTGTGGGTGGGTGGGT	TTGTGTGGGTGGGTGGGT	Parallel	0	0	NMR	2	mono	1	RH	-p-p-p
2N6C	DNA	24	TGAGGGTGGTGAGGGTGGGGAAGG	TGAGGGTGGTGAGGGTGGGGAAGG	Parallel	2	0	NMR	3	mono	1	RH	-p-p-pd
2O3M	DNA	22	AGGGAGGGCGCTGGGAGGAGGG	AGGGAGGGCGCTGGGAGGAGGG	Parallel	0	0	NMR	3	mono	1	RH	-p-p-l+p
2RQJ	RNA	12	GGAGGAGGAGGA	GGAGGAGGAGGA	Parallel	0	0	NMR	2	dimer	1	RH	-p-p-p
2RSK	RNA	12	GGAGGAGGAGGA	GGAGGAGGAGGA	Parallel	0	2	NMR	2	dimer	1	RH	-p-p-p
2RU7	RNA	12	GGAGGAGGAGGA	GGAGGAGGAGGA	Parallel	0	2	NMR	2	dimer	1	RH	-p-p-p
3CDM	DNA	23	TAGGGTTAGGGTTAGGGTTAGGG	TAGGGTTAGGGTTAGGGTTAGGG	Parallel	2	0	X-RAY	3	mono	1	RH	-p-p-p
3QLP	DNA	15	GGTTGGTGTGGTTGG	GGTTGGTGTGGTTGG	Antiparallel-chair	0	2	X-RAY	2	mono	1	RH	-l-l-l
3QXR	DNA	22	AGGGAGGGCGCUGGGAGGAGGG	AGGGAGGGCGCMGGGAGGAGGG	Parallel	0	0	X-RAY	3	mono	1	RH	-p-p-l+p	BRU
3R6R	DNA	22	AGGGTTAGGGTTAGGGTTAGGG	AGGGTTAGGGTTAGGGTTAGGG	Parallel	4	0	X-RAY	3	mono	1	RH	-p-p-p
3SC8	DNA	22	AGGGTTAGGGTTAGGGTTAGGG	AGGGTTAGGGTTAGGGTTAGGG	Parallel	1	0	X-RAY	3	hid-dim	1	RH	-p-p-p
3T5E	DNA	22	AGGGTTAGGGTTAGGGTTAGGG	AGGGTTAGGGTTAGGGTTAGGG	Parallel	1	0	X-RAY	3	hid-dim	1	RH	-p-p-p
3UYH	DNA	22	AGGGTTAGGGTTAGGGTTAGGG	AGGGTTAGGGTTAGGGTTAGGG	Parallel	1	0	X-RAY	3	hid-dim	1	RH	-p-p-p
4DA3	DNA	21	GGGTTAGGGTTAGGGTTAGGG	GGGTTAGGGTTAGGGTTAGGG	Parallel	1	0	X-RAY	3	hid-dim	1	RH	-p-p-p
4DAQ	DNA	21	GGGTTAGGGTTAGGGTTAGGG	GGGTTAGGGTTAGGGTTAGGG	Parallel	1	0	X-RAY	3	hid-dim	1	RH	-p-p-p
4DIH	DNA	15	GGTTGGTGTGGTTGG	GGTTGGTGTGGTTGG	Antiparallel-chair	0	2	X-RAY	2	mono	1	RH	+l+l+l
4DII	DNA	15	GGTTGGTGTGGTTGG	GGTTGGTGTGGTTGG	Antiparallel-chair	0	2	X-RAY	2	mono	1	RH	+l+l+l
4FXM	DNA	22	AGGGTTAGGGTTAGGGTTAGGG	AGGGTTAGGGTTAGGGTTAGGG	Parallel	1	0	X-RAY	3	hid-dim	1	RH	-p-p-p
4G0F	DNA	22	AGGGTTAGGGTTAGGGTTAGGG	AGGGTTAGGGTTAGGGTTAGGG	Parallel	1	0	X-RAY	3	hid-dim	1	RH	-p-p-p
4KZD	RNA	84	GGACGCGACCGAAAUGGUGAAGGACGGGUCCAGUGCGAAACACGCACUGUUGAGUAGAGUGUGAGCUCCGUAACUGGUCGCGUC	MGACGCGACCGAAAUGGUGAAGGACGGGUCCAGUGCGAAACACGCACUGUUGAGUAGAGUGUGAGCUCCGUAACUGGUCGCGUC	Antiparallel-basket2	1	2	X-RAY	2	mono	1	RH	-pd+p	GDP
4KZE	RNA	84	GGACGCGACCGAAAUGGUGAAGGACGGGUCCAGUGCGAAACACGCACUGUUGAGUAGAGUGUGAGCUCCGUAACUGGUCGCGUC	MGACGCGACCGAAAUGGUGAAGGACGGGUCCAGUGCGAAACACGCACUGUUGAGUAGAGUGUGAGCUCCGUAACUGGUCGCGUC	Antiparallel-basket2	0	2	X-RAY	2	mono	1	RH	-pd+p	GTP
4LZ1	DNA	15	GGTTGGTGTGGMTGG	GGTTGGTGTGGMTGG	Antiparallel-chair	0	2	X-RAY	2	mono	1	RH	+l+l+l	3DR
4LZ4	DNA	15	GGMTGGTGTGGTTGG	GGMTGGTGTGGTTGG	Antiparallel-chair	0	4	X-RAY	2	mono	1	RH	+l+l+l	3DR
4NI7	DNA	32	GGCAGGUUUGGUAUUAACACGUUAAGUCGUGG	GGMAGMMMMGGMAMMMACMMGMMAAGMMGMGG	Antiparallel-chair	0	1	X-RAY	2	mono	1	RH	+l+l+l	OMC;OMG;DUZ;DUZ;UPE;2JU;DUZ;DUZ;A2M;A2M;OMC;DUZ;DUZ;DUZ;OMC;DUZ
4NI9	DNA	32	GGCAGGUUUGGUAUUAACACGUUAAGUCGUGG	GGMAGMMMMGGMAMMMACMMGMMAAGMMGMGG	Antiparallel-chair	0	2	X-RAY	2	mono	1	RH	+l+l+l	OMC;OMG;DUZ;DUZ;UPE;2JU;DUZ;DUZ;A2M;A2M;OMC;DUZ;DUZ;DUZ;OMC;DUZ
4Q9Q	RNA	84	GGACGCGACCGAAAUGGUGAAGGACGGGUCCAGUGCGAAACACGCACUGUUGAGUAGAGUGUGAGCUCCGUAACUGGUCGCGUC	MGACGCGACCGAAAUGGUGAAGGACGGGUCCAGUGCGAAACACGCACUGUUGAGUAGAGUGUGAGCUCCGUAACUGGUCGCGUC	Antiparallel-basket2	1	2	X-RAY	2	mono	1	RH	-pd+p	GDP
4Q9R	RNA	84	GGACGCGACCGAAAUGGUGAAGGACGGGUCCAGUGCGAAACACGCACUGUUGAGUAGAGUGUGAGCUCCGUAACUGGUCGCGUC	MGACGCGACCGAAAUGGUGAAGGACGGGUCCAGUGCGAAACACGCACUGUUGAGUAGAGUGUGAGCUCCGUAACUGGUCGCGUC	Antiparallel-basket2	1	2	X-RAY	2	mono	1	RH	-pd+p	GDP
4U5M	DNA	28	TGGTGGTGGTGGTTGTGGTGGTGGTGTT	TGGTGGTGGTGGTTGTGGTGGTGGTGTT	Parallel/Parallel	0	0	X-RAY	4	mono	2	LH/LH	+p+p+pi-p-p-p-p
4WO2	DNA	22	AGGGAGGGCGCTGGGAGGAGGG	AGGGAGGGCGCTGGGAGGAGGG	Parallel	0	0	X-RAY	3	dimer	1	RH	-p-p-l+p
4WO3	DNA	22	AGGGAGGGCGCTGGGAGGAGGG	AGGGAGGGCGCTGGGAGGAGGG	Parallel	0	0	X-RAY	3	dimer	1	RH	-p-p-l+p
5BJO	RNA	36	GGCGCGAGGAAGGAGGUCUGAGGAGGUCACUGCGCC	GGCGCGAGGAAGGAGGMCUGAGGAGGUCACUGCGCC	Parallel	0	0	X-RAY	2	mono	1	RH	-p-p-p	IU
5BJP	RNA	36	GGCGCGAGGAAGGAGGUCUGAGGAGGUCACUGCGCC	GGCGCGAGGAAGGAGGUCUGAGGAGGUCACUGCGCC	Parallel	0	0	X-RAY	2	mono	1	RH	-p-p-p
5CCW	DNA	23	TAGGGTTAGGGTTAGGGTTAGGG	TAGGGTTAGGGTTAGGGTTAGGG	Parallel	3	0	X-RAY	3	mono	1	RH	-p-p-p
5CMX	DNA	31	GTGACGTAGGTTGGTGTGGTTGGGGCGTCAC	GTGACGTAGGTTGGTGTGGTTGGGGCGTCAC	Antiparallel-chair	0	2	X-RAY	2	mono	1	RH	+l+l+l
5DE5	RNA	35	GCUGCGGUGUGGAAGGAGUGGCUGGGUUGCGCAGC	GCUGCGGUGUGGAAGGAGUGGCUGGGUUGCGCAGC	-/Parallel	0	2	X-RAY	3	mono	2	LH/RH	-li+p+pi+p
5DE8	RNA	35	GCUGCGGUGUGGAAGGAGUGGCUGGGUUGCGCAGC	GCUGCGGUGUGGAAGGAGUGGCUGGGUUGCGCAGC	-/Parallel	0	2	X-RAY	3	mono	2	LH/RH	-li+p+pi+p
5DEA	RNA	35	GCUGCGGUGUGGAAGGAGUGGCUGGGUUGCGCAGC	GCUGCGGUGUGGAAGGAGUGGCUGGGUUGCGCAGC	-/Parallel	0	2	X-RAY	3	mono	2	LH/RH	-li+p+pi+p
5DWW	DNA	25	GGGTGGGTGGGTTGGGTTAGCGTTA	GGGTGGGTGGGTTGGGTTAGCGTTA	Parallel	0	0	X-RAY	3	dimer	1	RH	-p-p-p
5DWX	DNA	24	GGGTGGGTGGGTGGGTTAGCGTTA	GGGTGGGTGGGTGGGTTAGCGTTA	Parallel	0	0	X-RAY	3	hid-dim	1	RH	-p-p-p
5EW1	DNA	15	GGMTGGTGTGGTTGG	GGMTGGTGTGGTTGG	Antiparallel-chair	0	2	X-RAY	2	mono	1	RH	+l+l+l	3DR
5EW2	DNA	15	GGTTGGTGTGGMTGG	GGTTGGTGTGGMTGG	Antiparallel-chair	0	2	X-RAY	2	mono	1	RH	+l+l+l	3DR
5I2V	DNA	22	AGGGCGGTGTGGGAATAGGGAA	AGGGCGGTGTGGGAATAGGGAA	Parallel	0	0	NMR	3	mono	1	RH	-p-p-p
5J05	DNA	20	GGGTTTGGGTTTTGGGAGGG	GGGTTTGGGTTTTGGGAGGG	Antiparallel-basket	0	0	NMR	3	mono	1	RH	-ld+l
5J4P	DNA	18	GGTTTGGTTTTGGTTTGG	GGTTTGGTTTTGGTTTGG	Antiparallel-basket	0	0	NMR	2	mono	1	RH	-ld+l
5J4W	DNA	17	GGTTTGGTTTTGGTTGG	GGTTTGGTTTTGGTTGG	Antiparallel-basket	0	0	NMR	2	mono	1	RH	-ld+l
5J6U	DNA	25	GGGGTTTGGGGTTTTGGGGAAGGGG	GGGGTTTGGGGTTTTGGGGAAGGGG	Antiparallel-basket	0	0	NMR	4	mono	1	RH	-ld+l
5LIG	DNA	19	TAGGGAGGGTAGGGAGGGT	TAGGGAGGGTAGGGAGGGT	Parallel	2	0	NMR	3	mono	1	RH	-p-p-p
5LQG	DNA	22	TAGGGTTAGGGTTAGGGTTAGG	TAGGGTTAGGGTTAGGGTTAGG	Antiparallel-basket	0	0	NMR	2	mono	1	RH	-ld+l		pH7
5LQH	DNA	22	TAGGGTTAGGGTTAGGGTTAGG	TAGGGTTAGGGTTAGGGTTAGG	Antiparallel-basket2	0	0	NMR	2	mono	1	RH	+ld-l		pH5
5MBR	DNA	24	TTMGGTTAMGGTTAGGGTTAMGGA	TTMGGTTAMGGTTAGGGTTAMGGA	Hybrid1	0	0	NMR	3	mono	1	RH	-p-l-l	GF2
5MCR	DNA	22	MGGATMGGACACAGGGGACMGG	MGGATMGGACACAGGGGACMGG	Hybrid2	0	0	NMR	3	mono	1	RH	-pd+l	GF0;GF2
5MJX	DNA	15	GGMTGGTGTGGTTGG	GGMTGGTGTGGTTGG	Antiparallel-chair	0	0	NMR	2	mono	1	RH	+l+l+l	TAF
5MTA	DNA	34	CAGGGTTAAGGGTATAACTTTAGGGGTTAGGGTT	CAGGGTTAAGGGTATAACTTTAGGGGTTAGGGTT	Hybrid2	0	0	NMR	3	mono	1	RH	-pd+l
5MTG	DNA	34	CAGGGTTAAGGGTATAACTTTAGGGGTTAGGGTT	CAGGGTTAAGGGTATAACTTTAGGGGTTAGGGTT	Hybrid2	0	0	NMR	3	mono	1	RH	-pd+l
5MVB	DNA	26	TTAGGGTTAGGGTTAGGGTTAGGGTT	TTAGGGTTAGGGTTAGGGTTAGGGTT	Hybrid3	1	0	NMR	3	mono	1	RH	-l-l-p
5NYS	DNA	20	TAGGGACGGGCGGGCAGGGT	TAGGGACGGGCGGGCAGGGT	Parallel	0	0	NMR	3	mono	1	RH	-p-p-p
5NYT	DNA	20	TAGGGACGGGCGGGCAGGGT	TAGGGACGGGCGGGCAGGGT	Parallel	0	0	NMR	3	mono	1	RH	-p-p-p
5NYU	DNA	20	TAGGGACGGGCGGGCAGGGT	TAGGGACGGGCGGGCAGGGT	Parallel	0	0	NMR	3	mono	1	RH	-p-p-p
5O4D	DNA	23	GGGTAGGGCAGGGGACACAGGGT	GGGTAGGGCAGGGGACACAGGGT	Hybrid4	0	0	NMR	3	mono	1	RH	-l+l+p+p
5OB3	RNA	69	GGGAGUACGGUGAGGGUCGGGUCCAGUAGGUACGCCUACUGUUGAGUAGAGUGUGGGCUCCGUACUCCC	GGGAGUACGGUGAGGGUCGGGUCCAGUAGGUACGCCUACUGUUGAGUAGAGUGUGGGCUCCGUACUCCC	Antiparallel-basket2	2	0	X-RAY	2	mono	1	RH	-pd+p
5OPH	DNA	22	GGGGCCGGGGCCGGGGCCGGMG	GGGGCCGGGGCCGGGGCCGGMG	Antiparallel-chair	0	0	NMR	4	mono	1	RH	-l-l-l	BGM
5OV2	DNA	22	MGGATMGGACACAGGGGACMGG	MGGATMGGACACAGGGGACMGG	Hybrid2	0	0	NMR	3	mono	1	RH	-pd+l	GFL
5UA3	DNA	20	GGGTTGCGGAGGGTGGGCCT	GGGTTGCGGAGGGTGGGCCT	Parallel	0	0	X-RAY	3	dimer	1	RH	-p-p-p
5V3F	RNA	31	GUGCGAAGGGACGGUGCGGAGAGGAGAGCAC	GUGCGAAGGGACGGUGCGGAGAGGAGAGCAC	Parallel/-	1	0	X-RAY	3	dimer	2	RH/RH	-p-p-p
5VHE	DNA	24	AGGGTGGGTAGGGTGGGTTTTTTT	AGGGTGGGTAGGGTGGGTTTTTTT	Parallel	0	1	X-RAY	2	mono	1	RH	-p-p-p
5W77	DNA	22	TGAGGGTGGGTAGGGTGGGTAA	TGAGGGTGGGTAGGGTGGGTAA	Parallel	2	0	NMR	3	mono	1	RH	-p-p-p
5YEY	DNA	21	GGGTTAGGGTTAGGGTTTGGG	GGGTTAGGGTTAGGGTTTGGG	Antiparallel-chair	0	0	NMR	3	mono	1	RH	+l+l+l
5Z80	DNA	26	AAAGGGTTAGGGTTAGGGTTAGGGAA	AAAGGGTTAGGGTTAGGGTTAGGGAA	Hybrid1	1	0	NMR	3	mono	1	RH	-p-l-l
5Z8F	DNA	26	AAAGGGTTAGGGTTAGGGTTAGGGAA	AAAGGGTTAGGGTTAGGGTTAGGGAA	Hybrid1	2	0	NMR	3	mono	1	RH	-p-l-l
5ZEV	DNA	24	GGGTACCCGGGTGAGGTGCGGGGT	GGGTACCCGGGTGAGGTGCGGGGT	Hybrid4	0	0	NMR	3	mono	1	RH	d+p+l+p
6AC7	DNA	23	TGGGGTCCGAGGCGGGGCTTGGG	TGGGGTCCGAGGCGGGGCTTGGG	Hybrid3	0	0	NMR	3	mono	1	RH	-l-l-p
6AU4	DNA	22	TGAGGGTGGGTAGGGTGGGTAA	TGAGGGTGGGTAGGGTGGGTAA	Parallel	0	0	X-RAY	3	mono	1	RH	-p-p-p
6B14	RNA	83	GACGCGACCGAAAUGGUGAAGGACGGGUCCAGUGCGAAACACGCACUGUUGAGUAGAGUGUGAGCUCCGUAACUGGUCGCGUC	GACGCGACCGAAAUGGUGAAGGACGGGUCCAGUGCGAAACACGCACUGUUGAGUAGAGUGUGAGCUCCGUAACUGGUCGCGUC	Antiparallel-basket2	0	2	X-RAY	2	mono	1	RH	-pd+p
6B3K	RNA	83	GACGCGACCGAAAUGGUGAAGGACGGGUCCAGUGCGAGACCCGCACUGUUGAGUAGAGUGUGAGCUCCGUAACUGGUCGCGUC	GACGCGACCGAAAUGGUGAAGGACGGGUCCAGUGCGAGACCCGCACUGUUGAGUAGAGUGUGAGCUCCGUAACUGGUCGCGUC	Antiparallel-basket2	0	2	X-RAY	2	mono	1	RH	-pd+p
6C63	RNA	36	GCGUACGAAGGAGAGGAGAGGAAGAGGAGAGUACGC	GCGUACGAAGGAGAGGAGAGGAAGAGGAGAGUACGC	Parallel/-	1	0	X-RAY	3	dimer	2	RH/RH	-p-p-p
6C64	RNA	36	GCGUACGAAGGAGAGGAGAGGAAGAGGAGAGUACGC	GCGUACGAAGGAGAGGAGAGGAAGAGGAGAGUACGC	Parallel/-	1	0	X-RAY	3	dimer	2	RH/RH	-p-p-p
6C65	RNA	36	GCGUACGAAGGAGAGGAGAGGUAGAGGAGAGUACGC	GCGUACGAAGGAGAGGAGAGGUAGAGGAGAGUACGC	Parallel/-	1	0	X-RAY	3	dimer	2	RH/RH	-p-p-p
6CCW	DNA	26	TTAGGGTTAGGGTTAGGGTTAGGGTT	TTAGGGTTAGGGTTAGGGTTAGGGTT	Hybrid3	1	0	NMR	3	mono	1	RH	-l-l-p
6E80	RNA	36	GGCGCGAGGAAGGAGGUCUGAGGAGGUCACUGCGCC	GGCGCGAGGAAGGAGGUCUGAGGAGGUCACUGCGCC	Parallel	0	0	X-RAY	2	mono	1	RH	-p-p-p
6E81	RNA	36	GGCGCGAGGAAGGAGGUCUGAGGAGGUCACUGCGCC	GGCGCGAGGAAGGAGGUCUGAGGAGGUCACUGCGCC	Parallel	1	0	X-RAY	2	mono	1	RH	-p-p-p
6E84	RNA	36	GGCGCGAGGAAGGAGGUCUGAGGAGGUCACUGCGCC	GGCGCGAGGAAGGAGGUCUGAGGAGGUCACUGCGCC	Parallel	1	0	X-RAY	2	mono	1	RH	-p-p-p
6E8S	RNA	38	GCUACGAAGGAAGGAUUGGUAUGUGGUAUAUUCGUAGC	GCUACGAAGGAAGGAUUGGUAUGUGGUAUAUUCGUAGC	Hybrid2	1	0	X-RAY	2	mono	1	RH	-p-p-l
6E8T	RNA	36	GUACGAAGGAAGGUUUGGUAUGUGGUAUAUUCGUAC	GUACGAAGGAAGGUUUGGUAUGUGGUAUAUUCGUAC	Hybrid2	1	0	X-RAY	2	mono	1	RH	-p-p-l
6E8U	RNA	37	GUACGAAGGAAGGUUUGGUAUGGGGUAGUUGUCGUAC	GUACGAAGGAAGGUUUGGUAUGGGGUAGUUGUCGUAC	Hybrid2	1	0	X-RAY	2	mono	1	RH	-p-p-l
6EO6	DNA	15	GGTMGGTGTGGTTGG	GGTMGGTGTGGTTGG	Antiparallel-chair	0	2	X-RAY	2	mono	1	RH	+l+l+l	77Y
6EO7	DNA	15	GGTMGGTGTGGTTGG	GGTMGGTGTGGTTGG	Antiparallel-chair	0	2	X-RAY	2	mono	1	RH	+l+l+l	8DT
6ERL	DNA	22	TGAMGGTMGGTAMGGTMGGTAA	TGAMGGTMGGTAMGGTMGGTAA	Parallel	0	0	NMR	3	mono	1	RH	-p-p-p	BGM
6EVV	DNA	26	CGCCTAGGTTGGGTAGGGTGGTGGCG	CGCCTAGGTTGGGTAGGGTGGTGGCG	Antiparallel-chair	0	2	X-RAY	2	mono	1	RH	+l+l+l
6F4Z	DNA	22	GGGATGGGACACAGMGGACGGG	GGGATGGGACACAGMGGACGGG	Antiparallel-basket2	0	0	NMR	3	mono	1	RH	+ld-l	GFL
6FC9	DNA	27	GGTTGGCGCGAAGCATTCGCGGGTTGG	GGTTGGCGCGAAGCATTCGCGGGTTGG	Antiparallel-chair	1	0	NMR	2	mono	1	RH	+l+l+l
6FFR	hyb	22	GGGATGGGACACAGGGGACGGG	GGGATGGGACACAGGGGACGGG	Hybrid2	0	0	NMR	3	mono	1	RH	-pd+l
6FQ2	DNA	12	GTGGTGGTGGTG	GTGGTGGTGGTG	Parallel	0	0	X-RAY	2	dimer	1	LH	-p-p-p-p
6FTU	DNA	26	GGGGGAGGGGTACAGGGGTACAGGGG	GGGGGAGGGGTACAGGGGTACAGGGG	Antiparallel-basket2	0	0	X-RAY	4	mono	1	RH	+ld-l
6GH0	DNA	22	GGCGAGGAGGGGCGTGGCCGGC	GGCGAGGAGGGGCGTGGCCGGC	Antiparallel-chair	0	0	NMR	2	mono	1	RH	-l-l-l
6GN7	DNA	26	CGCCTAGGTTGGGTAGGGTGGTGGCG	CGCCTAGGTTGGGTAGGGTGGTGGCG	Antiparallel-chair	0	2	X-RAY	2	mono	1	RH	+l+l+l
6GZ6	DNA	27	GTGGTGGTGGTGTTGTGGTGGTGGTGT	GTGGTGGTGGTGTTGTGGTGGTGGTGT	Parallel/Parallel	0	0	X-RAY	4	mono	2	LH/LH/LH	-p-p-p-p+p+p+p+p+p
6GZN	DNA	20	GGGTAGGGAGCGGGAGAGGG	GGGTAGGGAGCGGGAGAGGG	Antiparallel-basket	0	0	NMR	2	mono	1	RH	-ld+l
6H1K	DNA	28	GGGAGGCGTGGCCTGGGCGGGACTGGGG	GGGAGGCGTGGCCTGGGCGGGACTGGGG	Hybrid4	0	0	NMR	3	mono	1	RH	d+p+l+p
6H5R	DNA	24	TAGGGTTAGGGTTAGGGTTAGGGT	TAGGGTTAGGGTTAGGGTTAGGGT	Parallel	4	0	X-RAY	3	mono	1	RH	-p-p-p
6IA0	DNA	24	TTGGGTTAGMGTTAGGGTTAGGGA	TTGGGTTAGMGTTAGGGTTAGGGA	Hybrid3	0	0	NMR	3	mono	1	RH	-l-l-p	8OG
6IA4	DNA	24	TTGGGTTAGGGTTAGGGTTAMGGA	TTGGGTTAGGGTTAGGGTTAMGGA	Hybrid1	0	0	NMR	3	mono	1	RH	-p-l-l	8OG
6IP3	DNA	22	AGGGTTAGGGTTAGGGTTAGGG	AGGGTTAGGGTTAGGGTTAGGG	Parallel	0	0	X-RAY	3	hid-dim	1	RH	-p-p-p
6IP7	DNA	22	AGGGTTAGGGMTAGGGTTAGGG	AGGGTTAGGGMTAGGGTTAGGG	Parallel	0	0	X-RAY	3	hid-dim	1	RH	-p-p-p	AWC
6ISW	DNA	22	AGGGTTAGGGTMAGGGTTAGGG	AGGGTTAGGGTMAGGGTTAGGG	Parallel	0	0	X-RAY	3	hid-dim	1	RH	-p-p-p	AWC
6JCD	DNA	24	TGGTTGTGGTTTGGTGTTGGTGGT	TGGTTGTGGTTTGGTGTTGGTGGT	Hybrid2	0	0	NMR	2	mono	1	RH	-l-p-ld
6JCE	DNA	29	GGTTGGTGTGGTTGGTTGTGGTGGTGGTG	GGTTGGTGTGGTTGGTTGTGGTGGTGGTG	Parallel/Parallel	0	0	NMR	4	mono	2	LH/LH/RH	-p-p-pi+p+p+p+p
6JJ0	DNA	22	TGAGGGTGGGTAGGGTGGGTAA	TGAGGGTGGGTAGGGTGGGTAA	Parallel	1	0	NMR	3	mono	1	RH	-p-p-p
6JKN	DNA	21	GGGTTAGMGTTAGGGTTAGMG	GGGTTAGMGTTAGGGTTAGMG	Antiparallel-chair	0	0	X-RAY	3	mono	1	RH	-l-l-l	BGM
6JWD	DNA	20	GGGGCGGGGCGGGGCGGGGT	GGGGCGGGGCGGGGCGGGGT	Parallel	1	0	NMR	3	mono	1	RH	-p-p-p
6JWE	DNA	20	GGGGCGGGGCGGGGCGGGGT	GGGGCGGGGCGGGGCGGGGT	Parallel	1	0	NMR	3	mono	1	RH	-p-p-p
6K3X	DNA	17	TTGGTGGGTGGGTGGGT	TTGGTGGGTGGGTGGGT	Parallel	0	0	NMR	3	mono	1	RH	-p-p-p		+dAdG
6K3Y	DNA	17	TTGGTGGGTGGGTGGGT	TTGGTGGGTGGGTGGGT	Parallel	1	0	NMR	2-3	mono	1	RH	-p-p-p		+4BW
6K84	RNA	25	GGAGGAGGAGGAAGGAGGAGGAGGA	GGAGGAGGAGGAAGGAGGAGGAGGA	Parallel/Parallel	0	0	NMR	4	mono	2	RH/LH/RH	-p-p-pi+p+p+p
6KFI	DNA	26	AAAGGGTTAGGGTTAGGGTTAGGGAA	AAAGGGTTAGGGTTAGGGTTAGGGAA	Hybrid1	1	0	NMR	3	mono	1	RH	-p-l-l
6KFJ	DNA	26	TTAGGGTTAGGGTTAGGGTTAGGGTT	TTAGGGTTAGGGTTAGGGTTAGGGTT	Hybrid3	1	0	NMR	3	mono	1	RH	-l-l-p
6KVB	DNA	28	TGGTGGTGGTGGTTGTGGTGGTGGTTGT	TGGTGGTGGTGGTTGTGGTGGTGGTTGT	Parallel/Hybrid2	0	0	NMR	4	mono	2	RH/RH/RH	-p-p-p-p+p+p+l
6L8M	DNA	22	GGGTCACCGGGCAGTGGGCGGG	GGGTCACCGGGCAGTGGGCGGG	Hybrid4	0	0	NMR	3	mono	1	RH	-l+l+p+p
6L92	DNA	22	GGGCCACCGGGCAGTGGGCGGG	GGGCCACCGGGCAGTGGGCGGG	Hybrid2	0	0	NMR	3	mono	1	RH	+ld-p
6LDM	DNA	19	TTGGGTGGGTGGGTGGGTT	TTGGGTGGGTGGGTGGGTT	Parallel	0	1	X-RAY	3	hid-dim	1	RH	-p-p-p
6LNZ	DNA	22	CGGGGCGGGCCTTGGGCGGGGT	CGGGGCGGGCCTTGGGCGGGGT	Parallel	1	0	NMR	3	mono	1	RH	-p-p-p
6N65	DNA	22	AGGGCGGTGTGGGAATAGGGAA	AGGGCGGTGTGGGAATAGGGAA	Parallel	0	0	X-RAY	3	dimer	1	RH	-p-p-p
6NEB	DNA	27	TTGGGGAGGGTTTTAAGGGTGGGGAAT	TTGGGGAGGGTTTTAAGGGTGGGGAAT	Parallel	0	0	NMR	3	mono	1	RH	-p-p-p
6O2L	DNA	22	TGAGGGTGGGTAGGGTGGGTAA	TGAGGGTGGGTAGGGTGGGTAA	Parallel	2	0	NMR	3	mono	1	RH	-p-p-p
6P45	DNA	20	TGGGTTGGGTTGGGTTGGGT	TGGGTTGGGTTGGGTTGGGT	Parallel	1	0	X-RAY	3	dimer	1	RH	-p-p-p
6PNK	DNA	18	GGGTTGGGTTGGGTTGGG	GGGTTGGGTTGGGTTGGG	Parallel	1	0	X-RAY	3	hid-dim	1	RH	-p-p-p
6PQ7	RNA	37	GUACGAAGGAAGGUUUGGUAUGGGGUAGUUGUCGUAC	GUACGAAGGAAGGUUUGGUAUGGGGUAGUUGUCGUAC	Hybrid2	1	0	X-RAY	2	mono	1	RH	-p-p-l
6Q6R	DNA	16	GGGTGGGTGGGTGGGT	GGGTGGGTGGGTGGGT	Parallel	0	3	X-RAY	3	dimer	1	RH	-p-p-p
6QJO	DNA	28	GGTTGGTGTGGTTGGTGTGGTGGTGGTG	GGTTGGTGTGGTTGGTGTGGTGGTGGTG	Parallel/Parallel	0	0	X-RAY	4	mono	2	LH/LH/RH	-p-p-pi+p+p+p+p
6R9K	DNA	25	GCGTGMMTCAGGGTGGGTGGGACGC	GCGTGMMTCAGGGTGGGTGGGACGC	Hybrid4	0	0	NMR	3	mono	1	RH	+l+p+p	BGM
6R9L	DNA	25	GCGTGGGTCAGGGTMGGTMGGACGC	GCGTGGGTCAGGGTMGGTMGGACGC	Hybrid4	0	0	NMR	3	mono	1	RH	+l+p+p	BGM
6RS3	DNA	22	GGGATGGGACACAMMGGACGGG	GGGATGGGACACAMMGGACGGG	Hybrid4	0	0	NMR	3	mono	1	RH	-l+l+p+p	GF2
6SUU	DNA	32	AGGGCGGTTTGGGAAGAGGGAAGAGGGGGAGG	AGGGCGGTTTGGGAAGAGGGAAGAGGGGGAGG	Parallel	0	0	NMR	3	mono	1	RH	-p-p-pd
6T2G	DNA	32	AGGGCGGTGTGGGAAGAGGGAAGATGGGGAGG	AGGGCGGTGTGGGAAGAGGGAAGATGGGGAGG	Parallel	0	0	NMR	3	mono	1	RH	-p-p-p
6T51	DNA	22	AGGGCGGTGTGGGAATAGGGAA	AGGGCGGTGTGGGAATAGGGAA	Parallel	0	0	NMR	3	mono	1	RH	-p-p-p
6TC8	DNA	22	GGGATGGGACACAMMGGACGGG	GGGATGGGACACAMMGGACGGG	Hybrid4	0	0	NMR	3	mono	1	RH	-l+l+p+p	GFL;GF2
6TCG	DNA	22	GGGATGGGACACAMMGGACGGG	GGGATGGGACACAMMGGACGGG	Hybrid4	0	0	NMR	3	mono	1	RH	-l+l+p+p	GF2;GFL
6UP0	RNA	38	GCUACGAAGGAAGGAUUGGUAUGUGGUAUAUUCGUAGC	GCUACGAAGGAAGGAUUGGUAUGUGGUAUAUUCGUAGC	Hybrid2	1	0	X-RAY	2	mono	1	RH	-p-p-l
6V0L	DNA	19	MAGGGAGGGCGGCGGGACA	MAGGGAGGGCGGCGGGACA	Parallel	1	0	NMR	2-3	mono	1	RH	-p-p-p	3D1	+DGP
6V9B	RNA	28	AUCGAGGGAGUGGUGAGGAUGAGGCGAU	AUCGAGGGAGUGGUGAGGAUGAGGCGAU	Parallel/-	2	0	X-RAY	3	mono	2	RH/RH	-p-p-p
6V9D	RNA	28	AUCGAGGGAGUGGUGAGGAUGAGGCGAU	AUCGAGGGAGUGGUGAGGAUGAGGCGAU	Parallel/-	2	0	X-RAY	3	mono	2	RH/RH	-p-p-p
6W9P	DNA	26	GTTGGGGTTGGGGTTGGGGTTGGGGT	GTTGGGGTTGGGGTTGGGGTTGGGGT	Parallel	0	0	X-RAY	4	mono	1	RH	-p-p-p
6WCK	DNA	22	AGGGCGGMGTGGGAAMAGGGAA	AGGGCGGMGTGGGAAMAGGGAA	Parallel	0	0	X-RAY	3	dimer	1	RH	-p-p-p	BRU
6XCL	DNA	22	AGGGTTAGGGTTAGGGTTAGGG	AGGGTTAGGGTTAGGGTTAGGG	Parallel	2	0	X-RAY	3	mono	1	RH	-p-p-p
6XT7	DNA	25	GTTGGGGTTGGGGTTGGGGTTGGGG	GTTGGGGTTGGGGTTGGGGTTGGGG	Hybrid1	0	0	X-RAY	4	mono	1	RH	+l-p-l-l
6YCV	DNA	22	GGGATGGGACACAMMGGACGGG	GGGATGGGACACAMMGGACGGG	Hybrid4	0	0	NMR	3	mono	1	RH	-l+l+p+p	GF2;LCG
6YEP	DNA	22	GGGATGGGACACAGMGGACGGG	GGGATGGGACACAGMGGACGGG	Antiparallel-basket2	0	0	NMR	3	mono	1	RH	+ld-l	LCG
6YY4	DNA	17	GGGTGGGAAGGGTGGGA	GGGTGGGAAGGGTGGGA	Parallel	0	0	NMR	3	mono	1	RH	-p-p-p
6Z8V	DNA	15	GGMTGGTGTGGTTGG	GGMTGGTGTGGTTGG	Antiparallel-chair	0	2	X-RAY	2	mono	1	RH	+l+l+l	QCK
6Z8W	DNA	15	GGMTGGTGTGGTTGG	GGMTGGTGTGGTTGG	Antiparallel-chair	0	2	X-RAY	2	mono	1	RH	+l+l+l	QCK
6Z8X	DNA	15	GGMTGGTGTGGTTGG	GGMTGGTGTGGTTGG	Antiparallel-chair	0	2	X-RAY	2	mono	1	RH	+l+l+l	QCK
6ZL2	DNA	36	TGAGGGTGGGTAGGGTGGGCTAGTCATTTTGACTAG	TGAGGGTGGGTAGGGTGGGCTAGTCATTTTGACTAG	Parallel	0	0	NMR	3	mono	1	RH	-p-p-p
6ZL9	DNA	35	GATCAGTTTTACTGATCGGGTGGGTAGGGTGGGTA	GATCAGTTTTACTGATCGGGTGGGTAGGGTGGGTA	Parallel	0	0	NMR	3	mono	1	RH	-p-p-p
6ZRM	DNA	20	TGGGAGGGAGCGGGAGTGGG	TGGGAGGGAGCGGGAGTGGG	Parallel	0	0	NMR	3	mono	1	RH	-p-p-p
6ZTE	DNA	36	GATCAGTTTTACTGATCGGGTGGTGGGTGGGGAAGG	GATCAGTTTTACTGATCGGGTGGTGGGTGGGGAAGG	Parallel	0	0	NMR	3	mono	1	RH	-p-p-pd
6ZX6	DNA	25	CGGGCGCGGGAGGAAGGGMGCGGGA	CGGGCGCGGGAGGAAGGGMGCGGGA	Antiparallel-basket	0	0	NMR	3	mono	1	RH	-ld+l	8OG
6ZX7	DNA	25	CGGGCGCGGGAGGAAGGGGGCGGGA	CGGGCGCGGGAGGAAGGGGGCGGGA	Antiparallel-basket	0	0	NMR	3	mono	1	RH	-ld+l
7ALU	DNA	22	AGGGAGGTGTGGCCTGGGCGGG	AGGGAGGTGTGGCCTGGGCGGG	Hybrid3	0	0	NMR	3	mono	1	RH	-l-l-p
7ATZ	DNA	23	GGTCTGAGGGAGAGGGGCTGGGT	GGTCTGAGGGAGAGGGGCTGGGT	Hybrid4	0	0	NMR	3	mono	1	RH	-l+l+p+p
7CLS	DNA	33	TTGGATCTGAGAATCAGATGTGGGTGGGTGGGT	TTGGATCTGAGAATCAGATGTGGGTGGGTGGGT	Parallel	0	0	NMR	3	mono	1	RH	-p-p-p
7CV3	DNA	27	GCGGGAGGGCGCGCCAGCGGGGTCGGG	GCGGGAGGGCGCGCCAGCGGGGTCGGG	Hybrid1	0	0	NMR	3	mono	1	RH	-p-l-l
7CV4	DNA	26	GGGAGGGCGCGCCAGCGGGGTCGGGC	GGGAGGGCGCGCCAGCGGGGTCGGGC	Antiparallel-chair	0	0	NMR	2	mono	1	RH	+l+l+l
7D31	DNA	15	GGTTGGTGTGGTTGG	GGTTGGTGTGGTTGG	Antiparallel-chair	0	0	X-RAY	2	mono	1	RH	+l+l+l
7D32	DNA	15	GGTTGGTGTGGTTGG	GGTTGGTGTGGTTGG	Antiparallel-chair	0	0	X-RAY	2	mono	1	RH	+l+l+l
7D33	DNA	15	GGTTGGTCTGGTTGG	GGTTGGTCTGGTTGG	Antiparallel-chair	0	0	X-RAY	2	mono	1	RH	+l+l+l
7D5D	DNA	27	GGTGTGTGGTGGTGTGGTGGTGGTGTT	GGTGTGTGGTGGTGTGGTGGTGGTGTT	Parallel/Parallel	2	0	X-RAY	4	mono	2	LH/LH/LH	-p-p-p+p+p+p+p
7D5E	DNA	28	GGTGTGTGTGTGGTGTGGTGGTGGTGTT	GGTGTGTGTGTGGTGTGGTGGTGGTGTT	Parallel/Parallel	2	0	X-RAY	4	mono	2	LH/LH/LH	-p-p-p+p+p+p+p
7D5F	DNA	27	GGTGTGTGTGTGTGTGTGGTGGTGGTG	GGTGTGTGTGTGTGTGTGGTGGTGGTG	Parallel/Parallel	0	0	NMR	4	mono	2	LH/LH/LH	-p-p-p+p+p+p+p
7DFY	DNA	26	GGTGGTGGTGTGTTGGTGGTGGTGTG	GGTGGTGGTGTGTTGGTGGTGGTGTG	Parallel/Parallel	0	0	X-RAY	4	mono	2	LH/LH/LH	-p-p-pi+p+p+p+p
7E5P	DNA	16	GGGTGGGTTGGGAGGG	GGGTGGGTTGGGAGGG	Parallel	0	0	NMR	3	mono	1	RH	-p-p-p
7EL7	DNA	29	AGGGAGAGGAGAGCTCTGGGTTGGGTGGG	AGGGAGAGGAGAGCTCTGGGTTGGGTGGG	Hybrid3	1	0	NMR	3	mono	1	RH	-l-l-p
7JKU	DNA	26	GTTGGGGTTGGGGTTGGGGTTGGGGT	GTTGGGGTTGGGGTTGGGGTTGGGGT	Parallel	0	0	X-RAY	4	hid-dim	1	RH	-p-p-p
7KBV	DNA	22	TGAGGGTGGGTAGGGTGGGGAA	TGAGGGTGGGTAGGGTGGGGAA	Parallel	0	0	NMR	3	mono	1	RH	-p-p-p
7KBW	DNA	22	TGAGGGTGGGTAGGGTGGGGAA	TGAGGGTGGGTAGGGTGGGGAA	Parallel	2	0	NMR	3	mono	1	RH	-p-p-p
7KBX	DNA	22	TGAGGGTGGGTAGGGTGGGTAA	TGAGGGTGGGTAGGGTGGGTAA	Parallel	2	0	NMR	3	mono	1	RH	-p-p-p
7KLP	DNA	22	AGGGTTAGGGTTAGGGTTAGGG	AGGGTTAGGGTTAGGGTTAGGG	Parallel	1	0	X-RAY	3	hid-dim	1	RH	-p-p-p
7L0Z	RNA	69	GGGAGUACGGUGAGGGUCGGGUCCAGUAGGUACGCCUACUGUUGAGUAGAGUGUGGGCUCCGUACUCCC	GGGAGUACGGUGAGGGUCGGGUCCAGUAGGUACGCCUACUGUUGAGUAGAGUGUGGGCUCCGUACUCCC	Antiparallel-basket2	3	0	X-RAY	2	mono	1	RH	-pd+p
7LL0	DNA	26	GTTGGGGTTGGGGTTGGGGTTGGGGT	GTTGGGGTTGGGGTTGGGGTTGGGGT	Parallel	0	0	X-RAY	4	hid-dim	1	RH	-p-p-p
7MKT	RNA	23	GUGUGUGUGUGUGUGUGUGUGUG	GUGUGUGUGUGUGUGUGUGUGUG	Parallel/-	1	0	X-RAY	3	mono	2	RH/LH	-pi-pi-pi-p
7MSV	DNA	19	AAGGGAGGGCGGCGGGACA	AAGGGAGGGCGGCGGGACA	Parallel	3	0	NMR	3	mono	1	RH	-p-p-p+p
7N7D	DNA	22	TGAGGGTGGGTAGGGTGGGGAA	TGAGGGTGGGTAGGGTGGGGAA	Parallel	2	0	NMR	3	mono	1	RH	-p-p-p
7N7E	DNA	22	TGAGGGTGGGTAGGGTGGGGAA	TGAGGGTGGGTAGGGTGGGGAA	Parallel	2	0	NMR	3	mono	1	RH	-p-p-p
7NTU	DNA	26	CGCCTAGGTTGGGTAGGGTGGTGGCG	CGCCTAGGTTGGGTAGGGTGGTGGCG	Antiparallel-chair	0	4	X-RAY	2	mono	1	RH	+l+l+l
7NWD	DNA	21	MGGGCGGGCGCTAGGGAGGGT	MGGGCGGGCGCTAGGGAGGGT	Parallel	0	0	NMR	3	mono	1	RH	-p-p-p	UTB
7O1H	DNA	31	MGAGGGTGGGTGGGACGCGCAGCGTMGMTAA	MGAGGGTGGGTGGGACGCGCAGCGTMGMTAA	Hybrid2	0	0	NMR	3	mono	1	RH	-p-p-l	THM;BGM
7OA3	RNA	52	GGCUAGCUGGAGGGGCGCCAGUUCGCUGGUGGUUGGGUGCGGUCGGCUAGCC	GGCUAGCUGGAGGGGCGCCAGUUCGCUGGUGGUUGGGUGCGGUCGGCUAGCC	Hybrid3	2	0	X-RAY	2	mono	1	LH	-l+l+p+l
7OAR	DNA	29	TTTTTTGGGTGGGTGGGTGGGTTTTTTTT	TTTTTTGGGTGGGTGGGTGGGTTTTTTTT	Parallel	0	2	X-RAY	3	mono	1	RH	-p-p-p
7OAV	RNA	52	GGCUAGCUGGAGGGGCGCCAGUUCGCUGGUGGUUGGGUGCGGUCGGCUAGCC	GGCUAGCUGGAGGGGCGCCAGUUCGCUGGUGGUUGGGUGCGGUCGGCUAGCC	Hybrid3	2	0	X-RAY	2	mono	1	LH	-l+l+p+l
7OAW	RNA	52	GGCUAGCUGGAGGGGCGCCAGUUCGCUGGUGGUUGGGUGCGGUCGGCUAGCC	GGCUAGCUGGAGGGGCGCCAGUUCGCUGGUGGUUGGGUGCGGUCGGCUAGCC	Hybrid3	2	0	X-RAY	2	mono	1	LH	-l+l+p+l
7OAX	RNA	52	GGCUAGCUGGAGGGGCGCCAGUUCGCUGGUGGUUGGGUGCGGUCGGCUAGCC	GGCUAGCUGGAGGGGCGCCAGUUCGCUGGUGGUUGGGUGCGGUCGGCUAGCC	Hybrid3	3	0	X-RAY	2	mono	1	LH	-l+l+p+l
7OQT	DNA	20	GGCTTAGGCTTAGGCTTAGG	GGCTTAGGCTTAGGCTTAGG	Antiparallel-basket	0	0	NMR	2	mono	1	RH	-ld+l
7OTB	DNA	21	GGGTTAGGGTTAGGGTTTGGG	GGGTTAGGGTTAGGGTTTGGG	Antiparallel-chair	1	0	X-RAY	3	mono	1	RH	-l-l-l
7PNE	DNA	36	MTAGGTGGGTAGGGTGGGCTAGTCATTTTGACTAGG	MTAGGTGGGTAGGGTGGGCTAGTCATTTTGACTAGG	Parallel	0	0	NMR	3	mono	1	RH	-p-p-p-l	THM
7PNG	DNA	36	MTAGGTGGGTAGGGTGGGCTAGTCATTTTGACTAGG	MTAGGTGGGTAGGGTGGGCTAGTCATTTTGACTAGG	Parallel	1	0	NMR	3	mono	1	RH	-p-p-p-l	THM
7PNL	DNA	23	AGGGTTAGGGTTAGGGTTAGGGT	AGGGTTAGGGTTAGGGTTAGGGT	Parallel	2	0	X-RAY	3	hid-dim	1	RH	-p-p-p
7PS8	RNA	23	CAGGGAGGUGUGGCCUGGGCGGG	CAGGGAGGUGUGGCCUGGGCGGG	Parallel	0	0	NMR	3	mono	1	RH	-p-p-p
7Q48	RNA	22	GGGCCAUUGGGUGGGAUCUGGG	GGGCCAUUGGGUGGGAUCUGGG	Parallel	0	0	NMR	3	mono	1	RH	-p-p-p
7Q6L	RNA	22	GGGCCAUAGGGUGGGAUCUGGG	GGGCCAUAGGGUGGGAUCUGGG	Parallel	0	0	NMR	3	mono	1	RH	-p-p-p
7QA2	RNA	22	GGGCCAUGGGGUGGGAGCUGGG	GGGCCAUGGGGUGGGAGCUGGG	Parallel	0	0	NMR	3	mono	1	RH	-p-p-p
7QVQ	DNA	24	TAGGGTTAGGGTTAGGGTTAGGGT	TAGGGTTAGGGTTAGGGTTAGGGT	Parallel	4	0	X-RAY	3	hid-dim	1	RH	-p-p-p
7SXP	RNA	22	UGUGGGAUGGGCGGGUCUGGGA	UGUGGGAUGGGCGGGUCUGGGA	Parallel	0	0	X-RAY	3	hid-dim	1	RH	-p-p-p
7V3T	DNA	15	GGTTGGTGTGGTTGG	GGTTGGTGTGGTTGG	Antiparallel-chair	1	0	NMR	2	mono	1	RH	+l+l+l
7W9N	DNA	33	CGATCGGGTGTGGGTGGCGTAAAGGGAGCATCG	CGATCGGGTGTGGGTGGCGTAAAGGGAGCATCG	Antiparallel-chair	1	0	NMR	2	mono	1	RH	-l-l-l
7WGW	DNA	20	MAAGGGAGGGCGGGAGGMAA	MAAGGGAGGGCGGGAGGMAA	Parallel	1	0	NMR	2-3	mono	1	RH	-p-p-p	THM;8OG	+PCG
7X2Z	DNA	29	AGGGAGAGGAGAGCTCTGGGTTGGGTGGG	AGGGAGAGGAGAGCTCTGGGTTGGGTGGG	Hybrid3	1	0	NMR	3	mono	1	RH	-l-l-p
7X3A	DNA	29	AGGGAGAGGAGAGCTCTGGGTTGGGTGGG	AGGGAGAGGAGAGCTCTGGGTTGGGTGGG	Hybrid3	1	0	NMR	3	mono	1	RH	-l-l-p
7X7G	DNA	16	GGGGTGGGAGGTGGGT	GGGGTGGGAGGTGGGT	Parallel	0	0	X-RAY	3	dimer	0	RH	-p-p-p
7X8M	DNA	24	MGAGGGCGGTGTGGGAATAGGGAA	MGAGGGCGGTGTGGGAATAGGGAA	Parallel	2	0	NMR	3	mono	1	RH	-p-p-p	THM
7X8N	DNA	24	MGAGGGCGGTGTGGGAATAGGGAA	MGAGGGCGGTGTGGGAATAGGGAA	Parallel	0	0	NMR	3	mono	1	RH	-p-p-p	THM
7X8O	DNA	24	MGAGGGCGGTGTGGGAATAGGGAA	MGAGGGCGGTGTGGGAATAGGGAA	Parallel	2	0	NMR	3	mono	1	RH	-p-p-p	THM
7XDH	DNA	16	GGGGTGGGAGGAGGGT	GGGGTGGGAGGAGGGT	Parallel	0	0	X-RAY	3	dimer	0	RH	-p-p-p
7XH9	DNA	16	GGGGTGGGCGGTGGGT	GGGGTGGGCGGTGGGT	Parallel	0	0	X-RAY	3	dimer	0	RH	-p-p-p
7XHD	DNA	16	GGGGTGGGTGGTGGGT	GGGGTGGGTGGTGGGT	Parallel	0	0	X-RAY	3	dimer	0	RH	-p-p-p
7XIE	DNA	16	GGGGTGGGGGGTGGGT	GGGGTGGGGGGTGGGT	Parallel	0	0	X-RAY	3	dimer	0	RH	-p-p-p
7YS5	DNA	20	GGGGCGGGGCGGGGCGGGGT	GGGGCGGGGCGGGGCGGGGT	Hybrid4	0	0	NMR	3	mono	1	RH	d+p+l+p
7YS7	DNA	20	GGGGCGGGGCGGGGCGGGGT	GGGGCGGGGCGGGGCGGGGT	Hybrid4	0	0	NMR	3	mono	1	RH	d+p+l+p
7Z9L	DNA	23	TAGGGTTAGGGTTAGGGTTAGGG	TAGGGTTAGGGTTAGGGTTAGGG	Antiparallel-chair	1	0	NMR	3	mono	1	RH	+l+l+l
7ZEK	DNA	22	GGCTAGGGTCAGGGTGGGTCAG	MGCTAMGGTCAGGGTGGGTCAG	Hybrid4	0	0	NMR	3	mono	1	RH	+l+p+p+l	L1J;BGM
7ZEM	DNA	23	MGGCTAGGGTCAGGGTGGGTCAG	MGGCTAGGGTCAGGGTGGGTCAG	Parallel	0	0	NMR	3	mono	1	RH	-p-p-p-l	THM
7ZEO	DNA	20	GGCTAGGGTGGGTGGGTCAG	MMCTAGGGTGGGTGGGTCAG	Hybrid4	0	0	NMR	3	mono	1	RH	+l+p+p+l	L1J;BGM
7ZJ4	RNA	374	GGAUACGUCUACGCUCAGUGACGGACUCUCUUCGGAGAGUCUGACAUCCGAACCAUACACGGAUGUGCCUCGCCGAACAGUCUACGGCGAGCUUAAGCGCUGGGGACGCCCAACGCAUCACAAAGACUGAGUGAUGAACCAGAAGUAUGGACUGGUUGCGUUGGUGGAGACGGUCGGGUCCAGUUCGCUGUCGAGUAGAGUGUGGGCUCCAUCGACGCCGCUUUAAGGUCCCCAAUCGUGGCGUGUCGGCCUGCUUCGGCAGGCACUGGCGCCGGGACCUUGAAGAGAUGAGAUUUCGAUCUCAUCUUUGGGUGUCUCUGGUGCUUGAGGGCCCUGUGUUCGCACAGGGCCGCUCACUGGGUGUGGACGUAUCC	GGAUACGUCUACGCUCAGUGACGGACUCUCUUCGGAGAGUCUGACAUCCGAACCAUACACGGAUGUGCCUCGCCGAACAGUCUACGGCGAGCUUAAGCGCUGGGGACGCCCAACGCAUCACAAAGACUGAGUGAUGAACCAGAAGUAUGGACUGGUUGCGUUGGUGGAGACGGUCGGGUCCAGUUCGCUGUCGAGUAGAGUGUGGGCUCCAUCGACGCCGCUUUAAGGUCCCCAAUCGUGGCGUGUCGGCCUGCUUCGGCAGGCACUGGCGCCGGGACCUUGAAGAGAUGAGAUUUCGAUCUCAUCUUUGGGUGUCUCUGGUGCUUGAGGGCCCUGUGUUCGCACAGGGCCGCUCACUGGGUGUGGACGUAUCC	Antiparallel-basket2	2	0	EM	2	mono	1	RH	-pd+p
7ZKL	DNA	15	GGTTGGTGTGGTTGG	GGTTGGTGTGGTTGG	Antiparallel-chair	2	2	X-RAY	2	mono	1	RH	+l+l+l
7ZKM	DNA	15	GGTTGGTGTGGTTGG	GGTTGGTGTGGTTGG	Antiparallel-chair	2	2	X-RAY	2	mono	1	RH	+l+l+l
7ZKN	DNA	15	GGTTGGTGTGGTTGG	GGTTGGTGTGGTTGG	Antiparallel-chair	2	4	X-RAY	2	mono	1	RH	+l+l+l
7ZKO	DNA	15	GGTTGGTGTGGTTGG	GGTTGGTGTGGTTGG	Antiparallel-chair	2	2	X-RAY	2	mono	1	RH	+l+l+l
8ABD	DNA	36	MTAGGTGGGTAGGGTGGGCTAGTCATTTTGACTAGG	MTAGGTGGGTAGGGTGGGCTAGTCATTTTGACTAGG	Parallel	1	0	NMR	3	mono	1	RH	-p-p-p-l	THM
8ABN	DNA	27	GGTTGGCGCGAAGCATTCGCGGGTTGG	GGTTGGCGCGAAGCATTCGCGGGTTGG	Antiparallel-chair	1	0	NMR	2	mono	1	RH	+l+l+l
8BW5	DNA	41	GGTCAGATGATGGGGATGGGGGGTTGGAGGAATGGATGACC	GGTCAGATGATGGGGATGGGGGGTTGGAGGAATGGATGACC	Antiparallel-chair	0	2	X-RAY	2	mono	1	RH	+l+l+l
8D78	DNA	22	GGGGTTGGGGTTGGGGTTGGGG	GGGGTTGGGGTTGGGGTTGGGG	Parallel	1	0	X-RAY	4	hid-dim	1	RH	-p-p-p
8D79	DNA	24	TGGGGTTGGGGTTGGGGTTGGGGT	TGGGGTTGGGGTTGGGGTTGGGGT	Parallel	1	0	X-RAY	4	hid-dim	1	RH	-p-p-p
8DUT	DNA	46	CTATGTATACAAAGAGGGTGGGTAGGGTGGGTTTAATGCGGCACGC	CTATGTATACAAAGAGGGTGGGTAGGGTGGGTTTAATGCGGCACGC	Parallel	0	0	EM	3	mono	1	RH	-p-p-p
8EBO	DNA	22	GAGGGAGGGAGGGAAAAGGGGA	GAGGGAGGGAGGGAAAAGGGGA	Parallel	1	0	X-RAY	3	hid-dim	1	RH	-p-p-p
8EDP	DNA	25	AGGGAAAAGGGGAGGGAAAAGGGGA	AGGGAAAAGGGGAGGGAAAAGGGGA	Parallel	1	0	X-RAY	3	mono	1	RH	-p-p-p
8EYU	RNA	49	GCGCCGGUUAGGCAGAGGUGGGUGGUGUGGAGGAGUAUCUGUCCGGCGC	GCGCCGGUUAGGCAGAGGUGGGUGGUGUGGAGGAGUAUCUGUCCGGCGC	-/Parallel	1	0	X-RAY	3	dimer	2	RH/RH	+p+p+p+p-p
8EYV	RNA	49	GCGCCGGUUAGGCAGAGGUGGGUGGUGUGGAGGAGUAUCUGUCCGGCGC	GCGCCGGUUAGGCAGAGGUGGGUGGUGUGGAGGAGUAUCUGUCCGGCGC	-/Parallel	1	0	X-RAY	3	dimer	2	RH/RH	+p+p+p+p-p
8EYW	RNA	49	GCGCCGGUUAGGCAGAGGUGGGUGGUGUGGAGGAGUAUCUGUCCGGCGC	GCGCCGGUUAGGCAGAGGUGGGUGGUGUGGAGGAGUAUCUGUCCGGCGC	-/Parallel	1	0	X-RAY	3	dimer	2	RH/RH	+p+p+p+p-p
8F0N	RNA	49	GCGCCGGUUAGGCAGUGGUGGGUGGUGUGGAGGAGUAGCUGUCCGGCGC	GCGCCGGUUAGGCAGUGGUGGGUGGUGUGGAGGAGUAGCUGUCCGGCGC	-/Parallel	1	0	X-RAY	3	dimer	2	RH/RH	+p+p+p+p-p
8FHV	DNA	53	CTTAGTAGGGATGATGCGGCAGTGGGCTTCGCAGTTCCTGCGAGGGGACTAAG	CTTAGTAGGGATGATGCGGCAGTGGGCTTCGCAGTTCCTGCGAGGGGACTAAG	Antiparallel-chair	1	0	X-RAY	2	mono	1	RH	+l+l+l
8FHX	DNA	53	CTTAGTAGGGATGATGCGGCAGTGGGCTTCGCAGTTCCTGCGAGGGGACTAAG	CTTAGTAGGGATGATGCGGCAGTGGGCTTCGCAGTTCCTGCGAGGGGACTAAG	Antiparallel-chair	1	0	X-RAY	2	mono	1	RH	+l+l+l
8FHZ	DNA	53	CTTAGTAGGGATGATGCGGCAGTGGGCTTCGCAGTTCCTGCGAGGGGACTAAG	CTTAGTAGGGATGATGCGGCAGTGGGCTTCGCAGTTCCTGCGAGGGGACTAAG	Antiparallel-chair	1	0	X-RAY	2	mono	1	RH	+l+l+l
8FI0	DNA	53	CTTAGTAGGGATGATGCGGCAGTGGGCTTCGCAGTTCCTGCGAGGGGACTAAG	CTTAGTAGGGATGATGCGGCAGTGGGCTTCGCAGTTCCTGCGAGGGGACTAAG	Antiparallel-chair	1	0	X-RAY	2	mono	1	RH	+l+l+l
8FI1	DNA	53	CTTAGTAGGGATGATGCGGGAGTGGGCTTCGCAGTTCCTGCGAGGGGACTAAG	CTTAGTAGGGATGATGCGGGAGTGGGCTTCGCAGTTCCTGCGAGGGGACTAAG	Antiparallel-chair	1	0	X-RAY	2	mono	1	RH	+l+l+l
8FI2	DNA	53	CTTAGTAGGGATGATGCGGTAGTGGGCTTCGCAGTTCCTGCGAGGGGACTAAG	CTTAGTAGGGATGATGCGGTAGTGGGCTTCGCAGTTCCTGCGAGGGGACTAAG	Antiparallel-chair	1	0	X-RAY	2	mono	1	RH	+l+l+l
8FI7	DNA	53	CTTAGTAGGGATGATGCGGTAGTGGGCTTCGCAGTTCCTGCGAGGGGACTAAG	CTTAGTAGGGATGATGCGGTAGTGGGCTTCGCAGTTCCTGCGAGGGGACTAAG	Antiparallel-chair	1	0	X-RAY	2	mono	1	RH	+l+l+l
8FI8	DNA	53	CTTAGTAGGGATGATGCGGTAGTGGGCTTCGCAGTTCCTGCGAGGGGACTAAG	CTTAGTAGGGATGATGCGGTAGTGGGCTTCGCAGTTCCTGCGAGGGGACTAAG	Antiparallel-chair	1	0	X-RAY	2	mono	1	RH	+l+l+l
8GP7	DNA	20	GGGGCGGGGCGGGGCGGGGT	GGGGCGGGGCGGGGCGGGGT	Parallel	1	0	NMR	3	mono	1	RH	-p-p-p
8IJC	DNA	29	AGGGAGAGGAGAGCTCTGGGTTGGGTGGG	AGGGAGAGGAGAGCTCTGGGTTGGGTGGG	Hybrid3	1	0	NMR	3	mono	1	RH	-l-l-p
8JFQ	DNA	26	TCGGGGAGGCAGGGCGGGAGGAAGAT	TCGGGGAGGCAGGGCGGGAGGAAGAT	Parallel	0	0	NMR	3	mono	1	RH	-p-p-pd
8JIC	DNA	22	TAGGGTTAGGGTTAGGGTTAGG	TAGGGTTAGGGTTAGGGTTAGG	Antiparallel-basket	0	0	NMR	2	mono	1	RH	-ld+l		pH7
8JIH	DNA	22	TAGGGTTAGGGTTAGGGTTAGG	TAGGGTTAGGGTTAGGGTTAGG	Antiparallel-basket2	0	0	NMR	2	mono	1	RH	+ld-l		pH5
8PSB	DNA	23	AGGGTAGGGCGGCGGGGACGGGT	AGGGTAGGGCGGCGGGGACGGGT	Parallel	0	0	NMR	3	mono	1	RH	-p-p-p+l
8PSC	DNA	23	AGMGTAGGGCGGCGGGGCAGGGT	AGMGTAGGGCGGCGGGGCAGGGT	Antiparallel-basket	0	0	NMR	3	mono	1	RH	-ld+l	BGM
8PSE	DNA	23	AGGGTAGGGCGGCGMGTACGGGT	AGGGTAGGGCGGCGMGTACGGGT	Hybrid2	0	0	NMR	3	mono	1	RH	-pd+l	BGM
8PSI	DNA	22	GGGTAGGGCGGCGGGGCAGGGT	GGGTAGGGCGGCGGGGCAGGGT	Antiparallel-chair	0	0	NMR	3	mono	1	RH	+l-l-p-l
8Q4O	RNA	23	CGGUAGCGGGUAUGGGUCCGGGU	CGGUAGCGGGUAUGGGUCCGGGU	Parallel	0	0	NMR	3	mono	1	RH	-p-p-p
8R4E	DNA	27	GCGTGGGTCAGGGTTGGGTTGGGACGC	GCGTGGGTCAGGGTTGGGTTGGGACGC	Hybrid4	0	0	NMR	3	mono	1	RH	+l+p+p
8R4W	DNA	25	TGAGGGTCAGGGTTGGGTTGGGTAA	TGAGGGTCAGGGTTGGGTTGGGTAA	Hybrid3	0	0	NMR	3	mono	1	RH	-l-l-p
8R6D	DNA	31	GGGCGCGAAGCATTCGCGGGGTTAGGGTGGG	GGGCGCGAAGCATTCGCGGGGTTAGGGTGGG	Hybrid3	0	0	NMR	3	mono	1	RH	-l-l-p
8R6H	DNA	33	GGGCGCGAAGCATTCGCGGGGTTAGGGTTAGGG	GGGCGCGAAGCATTCGCGGGGTTAGGGTTAGGG	Hybrid3	1	0	NMR	3	mono	1	RH	-l-l-p
8S1W	DNA	33	GGGCGCGAAGCATTCGCGGGGTTAGMGTTAGGG	GGGCGCGAAGCATTCGCGGGGTTAGMGTTAGGG	Hybrid2	0	0	NMR	3	mono	1	RH	-pd+l	BGM
8TNS	RNA	24	GUGUGUGUGUGUGUGUGUGUGUGU	GUGUGUGUGUGUGUGUGUGUGUGU	Parallel/-	0	0	NMR	3	mono	2	RH/LH	-pi-pi-pi-p
8U5J	RNA	36	GUACGAAGGAAGGUUUGGUAUGUGGUAGAUUCGUAC	GUACGAAGGAAGGUUUGGUAUGUGGUAGAUUCGUAC	Hybrid2	1	0	X-RAY	2	mono	1	RH	-p-p-l
8U5K	RNA	36	GCGUACGAAGGAGAGGAGAGGAAGAGGAGAGUACGC	GCGUACGAAGGAGAGGAGAGGAAGAGGAGAGUACGC	Parallel/-	1	0	X-RAY	3	dimer	2	RH/RH	-p-p-p
8U5P	RNA	36	GCGUACGAAGGAGAGGAGAGGAAGAGGAGAGUACGC	GCGUACGAAGGAGAGGAGAGGAAGAGGAGAGUACGC	Parallel/-	1	0	X-RAY	3	dimer	2	RH/RH	-p-p-p
8U5R	RNA	36	GCGUACGAAGGUGAGGAGAGGCGAGGAAGAGUACGC	GCGUACGAAGGUGAGGAGAGGCGAGGAAGAGUACGC	Parallel/-	0	0	X-RAY	3	dimer	2	RH/RH	-p-p-p
8U5T	RNA	36	GCGUACGAAGGUGAGGAGAGGCGAGGAAGAGUACGC	GCGUACGAAGGUGAGGAGAGGCGAGGAAGAGUACGC	Parallel/-	1	0	X-RAY	3	dimer	2	RH/RH	-p-p-p
8U5Z	RNA	36	GCGUACGAAGGUGAGGAGAGGCGAGGAAGAGUACGC	GCGUACGAAGGUGAGGAGAGGCGAGGAAGAGUACGC	Parallel/-	0	0	X-RAY	3	dimer	2	RH/RH	-p-p-p
8U60	RNA	36	GCGUACGAAGGAGAGGAGAGGAUGAGGAGAGUACGC	GCGUACGAAGGAGAGGAGAGGAUGAGGAGAGUACGC	Parallel/-	1	0	X-RAY	3	dimer	2	RH/RH	-p-p-p

## Sheet: MODS
Column1	Column2
2JU	2'-DEOXY-5-[(NAPHTHALEN-1-YLMETHYL)CARBAMOYL]URIDINE 5'-(DIHYDROGEN PHOSPHATE)
3D1	(2R,3S,5R)-5-(6-AMINO-9H-PURIN-9-YL)-TETRAHYDRO-2-(HYDROXYMETHYL)FURAN-3-OL
3DR	1',2'-DIDEOXYRIBOFURANOSE-5'-PHOSPHATE
3ZO	2'-DEOXY-XANTHOSINE-5'-MONOPHOSPHATE
4BW	2-AMINO-9-[(2R,3R,3AS,5R,7AR,9R,10R,10AS,12R,14AR)-9-(6-AMINO-9H-PURIN-9-YL)-3,5,10,12-TETRAHYDROXY-5,12-DIOXIDOOCTAHYDRO-2H,7H-DIFURO[3,2-D:3',2'-J][1,3,7,9 2,8]TETRAOXADIPHOSPHACYCLODODECIN-2-YL]-1,9-DIHYDRO-6H-PURIN-6-ONE
77Y	5-(3-(2-(1H-INDOL-3-YL)ACETAMIDE-N-YL)-1-PROPEN-1-YL)-2'-DEOXYURIDINE
8DT	5-(3-(ACETAMIDE-N-YL)-1-PROPEN-1-YL)-2'-DEOXYURIDINE
8OG	8-OXO-2'-DEOXY-GUANOSINE-5'-MONOPHOSPHATE
A2M	2'-O-METHYLADENOSINE 5'-(DIHYDROGEN PHOSPHATE)
AWC	2'-DEOXY-5'-O-[(R)-HYDROXY(OXO)-LAMBDA~5~-PHOSPHANYL]-5-SELENOPHEN-2-YLURIDINE
BGM	8-BROMO-2'-DEOXYGUANOSINE-5'-MONOPHOSPHATE
BRU	5-BROMO-2'-DEOXYURIDINE-5'-MONOPHOSPHATE
DGP	2'-DEOXYGUANOSINE-5'-MONOPHOSPHATE
DUZ	5-(BENZYLCARBAMOYL)-2'-DEOXYURIDINE 5'-(DIHYDROGEN PHOSPHATE)
GDP	GUANOSINE-5'-DIPHOSPHATE
GF0	2'-DEOXY-2'-FLUOROGUANOSINE
GF2	2'-DEOXY-2'-FLUOROGUANOSINE 5'-(DIHYDROGEN PHOSPHATE)
GFL	2-AMINO-9-(2-DEOXY-2-FLUORO-5-O-PHOSPHONO-BETA-D-ARABINOFURANOSYL)-1,9-DIHYDRO-6H-PURIN-6-ONE
GTP	GUANOSINE-5'-TRIPHOSPHATE
IU	5-IODOURIDINE-5'-MONOPHOSPHATE
LCG	[(1R,3R,4R,7S)-7-HYDROXY-3-(GUANIN-9-YL)-2,5-DIOXABICYCLO[2.2.1]HEPT-1-YL]METHYL DIHYDROGEN PHOSPHATE
L1J	2-AZANYL-9-[(2~{R},4~{S},5~{R})-5-(HYDROXYMETHYL)-4-OXIDANYL-OXOLAN-2-YL]-1~{H}-PURIN-6-ONE
OMC	O2'-METHYLYCYTIDINE-5'-MONOPHOSPHATE
OMG	O2'-METHYLGUANOSINE-5'-MONOPHOSPHATE
PCG	CYCLIC GUANOSINE MONOPHOSPHATE
QCK	(4-METHYLTRIAZOLE)-THYMIDINE-5'-MONOPHOSPHATE
TAF	2'-DEOXY-2'-FLUORO-ARABINO-FURANOSYL THYMINE-5'-PHOSPHATE
THM	THYMIDINE
UPE	2'-DEOXY-5-[(2-PHENYLETHYL)CARBAMOYL]URIDINE 5'-(DIHYDROGEN PHOSPHATE)
UTB	1-[(2~{R},4~{S},5~{R})-5-(HYDROXYMETHYL)-4-OXIDANYL-OXOLAN-2-YL]-5-(2-PYREN-1-YLETHYNYL)PYRIMIDINE-2,4-DIONE
